# Supplementary material for: Collaborative reasoning in the context of group competition
Source: PLoS One. 2021 Feb 5;16(2):e0246589. doi: 10.1371/journal.pone.0246589 (PMC7864449; doi:10.1371/journal.pone.0246589)
Supplement: S3 File — CSV-format data summarized at the per-trial level. (CSV) [file pone.0246589.s004.csv]

dyad	ageGroup	gender	trial	game	condition	manipulation.check	reasons	utterances	transacts
49	7 years	male	first	Zoo	Non-competitive	NA	2	37	6
49	7 years	male	second	Dollhouse	Competitive	positive	5	31	9
51	7 years	male	first	Dollhouse	Competitive	positive	3	54	8
51	7 years	male	second	Zoo	Non-competitive	NA	4	32	6
54	5 years	male	first	Dollhouse	Competitive	positive	13	109	12
54	5 years	male	second	Zoo	Non-competitive	NA	1	36	1
55	5 years	male	first	Dollhouse	Competitive	positive	2	38	4
55	5 years	male	second	Zoo	Non-competitive	NA	4	43	4
57	7 years	male	first	Dollhouse	Non-competitive	NA	8	72	9
57	7 years	male	second	Zoo	Competitive	positive	4	23	4
58	7 years	male	first	Zoo	Competitive	negative	7	39	6
58	7 years	male	second	Dollhouse	Non-competitive	NA	9	67	9
59	7 years	female	first	Dollhouse	Competitive	positive	20	72	5
59	7 years	female	second	Zoo	Non-competitive	NA	12	32	3
60	7 years	female	first	Zoo	Non-competitive	NA	15	136	14
60	7 years	female	second	Dollhouse	Competitive	positive	4	21	2
61	7 years	male	first	Dollhouse	Non-competitive	NA	9	63	8
61	7 years	male	second	Zoo	Competitive	negative	6	38	9
62	7 years	female	first	Dollhouse	Non-competitive	NA	6	33	6
62	7 years	female	second	Zoo	Competitive	negative	1	22	3
63	5 years	male	first	Zoo	Non-competitive	NA	7	45	4
63	5 years	male	second	Dollhouse	Competitive	positive	3	37	5
64	5 years	male	first	Dollhouse	Non-competitive	NA	2	41	4
64	5 years	male	second	Zoo	Competitive	negative	0	24	1
65	5 years	female	first	Dollhouse	Non-competitive	NA	7	60	7
65	5 years	female	second	Zoo	Competitive	positive	1	19	3
66	5 years	female	first	Zoo	Competitive	positive	3	34	11
66	5 years	female	second	Dollhouse	Non-competitive	NA	2	26	5
67	5 years	male	first	Zoo	Competitive	positive	0	47	3
67	5 years	male	second	Dollhouse	Non-competitive	NA	2	39	3
68	5 years	female	first	Zoo	Non-competitive	NA	7	28	6
68	5 years	female	second	Dollhouse	Competitive	positive	3	38	9
69	5 years	male	first	Zoo	Non-competitive	NA	2	25	3
69	5 years	male	second	Dollhouse	Competitive	positive	8	25	4
70	5 years	female	first	Dollhouse	Competitive	positive	2	34	3
70	5 years	female	second	Zoo	Non-competitive	NA	0	21	4
71	5 years	female	first	Zoo	Competitive	negative	1	16	0
71	5 years	female	second	Dollhouse	Non-competitive	NA	1	16	1
72	7 years	male	first	Zoo	Competitive	positive	4	60	12
72	7 years	male	second	Dollhouse	Non-competitive	NA	6	50	7
73	7 years	female	first	Zoo	Competitive	positive	5	23	3
73	7 years	female	second	Dollhouse	Non-competitive	NA	2	22	4
74	7 years	male	first	Dollhouse	Competitive	positive	4	57	7
74	7 years	male	second	Zoo	Non-competitive	NA	3	51	6
75	7 years	male	first	Zoo	Non-competitive	NA	11	52	10
75	7 years	male	second	Dollhouse	Competitive	positive	4	29	7
76	7 years	female	first	Zoo	Non-competitive	NA	10	60	11
76	7 years	female	second	Dollhouse	Competitive	positive	12	77	13
77	5 years	female	first	Dollhouse	Competitive	negative	17	78	14
77	5 years	female	second	Zoo	Non-competitive	NA	5	43	7
78	7 years	female	first	Dollhouse	Non-competitive	NA	4	30	4
78	7 years	female	second	Zoo	Competitive	positive	2	33	4
79	7 years	male	first	Zoo	Competitive	positive	4	73	7
79	7 years	male	second	Dollhouse	Non-competitive	NA	11	55	7
80	5 years	female	first	Zoo	Non-competitive	NA	30	154	14
80	5 years	female	second	Dollhouse	Competitive	positive	21	97	14
81	5 years	female	first	Dollhouse	Non-competitive	NA	2	47	14
81	5 years	female	second	Zoo	Competitive	positive	1	38	3
82	7 years	female	first	Zoo	Competitive	positive	4	26	9
82	7 years	female	second	Dollhouse	Non-competitive	NA	2	37	6
83	7 years	female	first	Dollhouse	Competitive	positive	18	112	11
83	7 years	female	second	Zoo	Non-competitive	NA	13	106	9
84	7 years	male	first	Dollhouse	Non-competitive	NA	12	111	12
84	7 years	male	second	Zoo	Competitive	positive	12	96	11
85	5 years	male	first	Dollhouse	Non-competitive	NA	2	28	4
85	5 years	male	second	Zoo	Competitive	positive	1	18	5
86	5 years	male	first	Zoo	Competitive	positive	1	15	1
86	5 years	male	second	Dollhouse	Non-competitive	NA	3	29	1
87	5 years	female	first	Zoo	Non-competitive	NA	0	40	10
87	5 years	female	second	Dollhouse	Competitive	positive	1	29	6
88	7 years	male	first	Dollhouse	Competitive	positive	17	65	9
88	7 years	male	second	Zoo	Non-competitive	NA	16	59	8
89	7 years	female	first	Dollhouse	Non-competitive	NA	11	86	10
89	7 years	female	second	Zoo	Competitive	positive	6	49	7
90	7 years	female	first	Zoo	Non-competitive	NA	19	67	10
90	7 years	female	second	Dollhouse	Competitive	positive	12	89	12
91	5 years	female	first	Dollhouse	Non-competitive	NA	4	22	4
91	5 years	female	second	Zoo	Competitive	positive	1	17	2
92	5 years	female	first	Zoo	Competitive	positive	0	7	1
92	5 years	female	second	Dollhouse	Non-competitive	NA	3	43	5
93	5 years	male	first	Zoo	Non-competitive	NA	2	95	6
93	5 years	male	second	Dollhouse	Competitive	positive	3	48	5
94	5 years	female	first	Dollhouse	Competitive	positive	2	60	7
94	5 years	female	second	Zoo	Non-competitive	NA	5	26	3
95	5 years	male	first	Dollhouse	Non-competitive	NA	2	45	7
95	5 years	male	second	Zoo	Competitive	positive	0	23	1
96	7 years	female	first	Zoo	Competitive	negative	2	62	4
96	7 years	female	second	Dollhouse	Non-competitive	NA	4	63	9
97	7 years	male	first	Zoo	Non-competitive	NA	9	50	11
97	7 years	male	second	Dollhouse	Competitive	positive	22	112	12
98	7 years	male	first	Dollhouse	Competitive	positive	6	56	14
98	7 years	male	second	Zoo	Non-competitive	NA	3	25	3
99	5 years	female	first	Zoo	Non-competitive	NA	0	26	5
99	5 years	female	second	Dollhouse	Competitive	positive	0	10	0
100	5 years	female	first	Dollhouse	Non-competitive	NA	0	25	4
100	5 years	female	second	Zoo	Competitive	negative	2	25	3
101	5 years	female	first	Zoo	Competitive	negative	0	37	1
101	5 years	female	second	Dollhouse	Non-competitive	NA	1	19	2
102	5 years	male	first	Zoo	Competitive	positive	6	35	2
102	5 years	male	second	Dollhouse	Non-competitive	NA	4	29	4
103	5 years	male	first	Dollhouse	Competitive	positive	0	14	0
103	5 years	male	second	Zoo	Non-competitive	NA	2	22	1
105	7 years	female	first	Dollhouse	Competitive	positive	15	72	10
105	7 years	female	second	Zoo	Non-competitive	NA	18	90	7
106	7 years	male	first	Zoo	Competitive	negative	2	47	11
106	7 years	male	second	Dollhouse	Non-competitive	NA	8	35	3
107	5 years	male	first	Zoo	Non-competitive	NA	22	132	12
107	5 years	male	second	Dollhouse	Competitive	positive	5	53	5
108	7 years	male	first	Dollhouse	Non-competitive	NA	4	58	7
108	7 years	male	second	Zoo	Competitive	positive	3	29	4
109	5 years	female	first	Dollhouse	Competitive	positive	20	100	14
109	5 years	female	second	Zoo	Non-competitive	NA	12	57	9
110	7 years	male	first	Zoo	Non-competitive	NA	3	32	5
110	7 years	male	second	Dollhouse	Competitive	positive	6	40	4
111	7 years	female	first	Zoo	Non-competitive	NA	4	34	8
111	7 years	female	second	Dollhouse	Competitive	positive	3	43	8
112	5 years	male	first	Dollhouse	Non-competitive	NA	9	96	14
112	5 years	male	second	Zoo	Competitive	positive	4	79	6
113	5 years	male	first	Zoo	Competitive	positive	8	53	6
113	5 years	male	second	Dollhouse	Non-competitive	NA	3	36	5
114	5 years	male	first	Dollhouse	Competitive	positive	1	37	5
114	5 years	male	second	Zoo	Non-competitive	NA	0	35	4
115	7 years	female	first	Dollhouse	Non-competitive	NA	5	30	6
115	7 years	female	second	Zoo	Competitive	positive	1	33	3
116	7 years	female	first	Zoo	Competitive	positive	5	39	6
116	7 years	female	second	Dollhouse	Non-competitive	NA	7	40	5
117	7 years	female	first	Dollhouse	Competitive	negative	7	51	8
117	7 years	female	second	Zoo	Non-competitive	NA	1	46	5
