# Supplementary material for: Collaborative reasoning in the context of group competition
Source: PLoS One. 2021 Feb 5;16(2):e0246589. doi: 10.1371/journal.pone.0246589 (PMC7864449; doi:10.1371/journal.pone.0246589)
Supplement: S4 File — Reproduces all analyses and plots using the dataset in S3 File. (RMD) [file pone.0246589.s005.Rmd]

---
title: "Cooperation under competition data analysis and plots"
output: 
  html_document: 
    highlight: pygments
    toc: yes
---

Displaying all additional information from statistical tests requires running this document, which will yield an HTML file.
Running this file and all statistical analyses contained in it requires an installation of [RStudio](https://rstudio.com/) along with the additional R packages `tidyverse`, `lme4`, and `patchwork` for the plots.
Once open in `RStudio`, click on `knit` to produce the target file.

```{r setup, include=FALSE}
knitr::opts_chunk$set(echo = TRUE)
```

```{r message=FALSE, warning=FALSE, include=FALSE}
library(tidyverse)
library(lme4)
library(patchwork)
theme_set(theme_classic(base_size = 12) +
            theme(strip.background = element_blank(),
                  plot.background = element_rect(fill = NA),
                  axis.ticks.x = element_blank()))
COLORS <- c("#dd9999", "#6666aa")

path <- "S4_File.csv"
```

# Figures

## Figure 1 - Reasons


```{r include=FALSE}
## read data file:
data <- read.csv(path)
```


```{r include=FALSE}
## Prepare plot datasets, incl. one summarizing across games:

## per-game data in plot format:
plot.reasons.by.condition <- data %>%
  mutate(proportions = reasons / utterances) %>% 
  group_by(ageGroup,
           game,
           condition) %>%
  summarize(proportion = mean(proportions),
            N = n(),
            se = sd(proportions) / sqrt(N),
            .groups = "drop") %>% 
  mutate(game = fct_relevel(game, "Zoo", "Dollhouse"))

## across-games data in plot format:
plot.reasons.both <- data %>%
  mutate(proportions = reasons / utterances) %>% 
  group_by(ageGroup,
           condition) %>%
  summarize(proportion = mean(proportions),
            N = n(),
            se = sd(proportions) / sqrt(N),
            .groups = "drop") %>% 
  mutate(game = "Combined")
```

Plot Fig 1:

```{r echo=FALSE}
fig4a <- ggplot(
  plot.reasons.both,
  aes( x = game,
       y = proportion,
       ymin = proportion - se,
       ymax = proportion + se,
       fill = condition )
) +
  geom_col( position = "dodge" ) +
  geom_errorbar( position = position_dodge(width = 1),
                 width = .2 ) +
  scale_fill_manual( values = COLORS ) +
  scale_y_continuous(expand = c(0.001,0), limits = c(0,.2)) +
  facet_wrap( . ~ ageGroup ) +
  labs( x = NULL,
        y = "Mean proportion of reasons to the number of utterances",
        fill = "Condition")


fig4b <- ggplot(
  plot.reasons.by.condition,
  aes( x = game,
       y = proportion,
       ymin = proportion - se,
       ymax = proportion + se,
       fill = condition )
) +
  geom_col( position = "dodge" ) +
  geom_errorbar( position = position_dodge(width = 1),
                 width = .2 ) +
  scale_fill_manual( values = COLORS ) +
  scale_y_continuous(expand = c(0.001,0), limits = c(0,.2)) +
  facet_wrap( . ~ ageGroup ) +
  labs( x = NULL,
        y = "Mean proportion of reasons to the number of utterances",
        fill = "Condition") +
  theme(axis.line.y = element_blank(), axis.ticks.y = element_blank(),
        axis.text.y = element_blank(), axis.title.y = element_blank())

fig4a + fig4b + plot_layout(guides = "collect", widths = c(1,2))
```

```{r include=FALSE}
ggsave("Fig1.png", width = 18, height = 12, units = "cm")
```


## Figure 2 - Transacts


```{r echo=FALSE}
## Prepare plot datasets:

## per-game dataset:
plot.transacts.by.condition <- data %>%
  mutate(proportions = transacts / 21) %>% 
  group_by(ageGroup,
           game,
           condition) %>%
  summarize(proportion = mean(proportions),
            N = n(),
            se = sd(proportions) / sqrt(N),
            .groups = "drop") %>% 
  mutate(game = fct_relevel(game, "Zoo", "Dollhouse"))

## across-games dataset:
plot.transacts.both <- data %>%
  mutate(proportions = transacts / 21) %>% 
  group_by(ageGroup,
           condition) %>%
  summarize(proportion = mean(proportions),
            N = n(),
            se = sd(proportions) / sqrt(N),
            .groups = "drop") %>% 
  mutate(game = "Combined")
```

Plot Fig 2:

```{r echo=FALSE}
fig5a <- ggplot(
  plot.transacts.both,
  aes( x = game,
       y = proportion,
       ymin = proportion - se,
       ymax = proportion + se,
       fill = condition )
) +
  geom_col( position = "dodge" ) +
  geom_errorbar( position = position_dodge(width = 1),
                 width = .2 ) +
  scale_fill_manual( values = COLORS ) +
  scale_y_continuous(expand = c(0.001,0)) +
  facet_wrap( . ~ ageGroup ) +
  labs( x = NULL,
        y = "Mean proportion of items for which dyads produced transacts",
        fill = "Condition")

fig5b <- ggplot(
  plot.transacts.by.condition,
  aes( x = game,
       y = proportion,
       ymin = proportion - se,
       ymax = proportion + se,
       fill = condition )
) +
  geom_col( position = "dodge" ) +
  geom_errorbar( position = position_dodge(width = 1),
                 width = .2 ) +
  scale_fill_manual( values = COLORS ) +
  scale_y_continuous(expand = c(0.001,0)) +
  facet_wrap( . ~ ageGroup ) +
  labs( x = NULL,
        y = "Mean proportion of items for which dyads produced transacts",
        fill = "Condition") +
  theme(axis.line.y = element_blank(), axis.ticks.y = element_blank(),
        axis.text.y = element_blank(), axis.title.y = element_blank())

fig5a + fig5b + plot_layout(guides = "collect", widths = c(1,2))
```

```{r include=FALSE}
ggsave("Fig2.png", width = 18, height = 12, units = "cm")
```


# Statistical modeling and tests

## Production of reasons

### Modeling

```{r}
## full model, including condition x age interaction:
m1.full <- glmer(reasons ~ condition * ageGroup + game + gender + trial + (1|dyad) + offset(log(utterances)),
                 family = poisson,
                 control = glmerControl(optimizer="bobyqa",
                                        optCtrl=list(maxfun=2e5)),
                 data = data)

## null model, lacking condition and age group altogether:
m0.null <- glmer(reasons ~ game + gender + trial + (1|dyad) + offset(log(utterances)),
                 family = poisson,
                 control = glmerControl(optimizer="bobyqa",
                                        optCtrl=list(maxfun=2e5)),
                 data = data)

## main effects model, lacking the interaction between condition and age:
m2.maineffects <- glmer(reasons ~ condition + ageGroup + game + gender + trial + (1|dyad) + offset(log(utterances)),
                        family = poisson,
                        control = glmerControl(optimizer="bobyqa",
                                               optCtrl=list(maxfun=2e5)),
                        data = data)

## age-only: lacking condition as predictor:
m3.nocondition <- glmer(reasons ~ ageGroup + game + gender + trial + (1|dyad) + offset(log(utterances)),
                        family = poisson,
                        control = glmerControl(optimizer="bobyqa",
                                               optCtrl=list(maxfun=2e5)),
                        data = data)

## condition-only; lacking age as predictor:
m4.noagegroup <- glmer(reasons ~ condition + game + gender + trial + (1|dyad) + offset(log(utterances)),
                       family = poisson,
                       control = glmerControl(optimizer="bobyqa",
                                              optCtrl=list(maxfun=2e5)),
                       data = data)

## the main effects model (m2) with a condition by game interaction:
m5.condxgame <- glmer(reasons ~ ageGroup + condition * game + gender + trial + (1|dyad) + offset(log(utterances)),
                      family = poisson,
                      control = glmerControl(optimizer="bobyqa",
                                             optCtrl=list(maxfun=2e5)),
                      data = data)
```


### Testing

Full-null comparison:
```{r}
anova(m1.full, m0.null)
```

Test of the condition by age interaction term:
```{r}
anova(m1.full, m2.maineffects)
```

Test of condition:
```{r}
anova(m2.maineffects, m3.nocondition)
```

Test of age group:
```{r}
anova(m2.maineffects, m4.noagegroup)
```

Test of the condition by game interaction:
```{r}
anova(m5.condxgame, m2.maineffects)
```


### Post-hoc analysis: interaction of game and condition

Test of the interaction in 5-year-olds:
```{r}
m.ph.5yo <- glm(reasons ~ condition*game + gender + trial + offset(log(utterances)),
                family = poisson,
                data = data %>% filter(ageGroup == "5 years"))
m.ph.5yo.nointeraction <- glm(reasons ~ condition + game + gender + trial + offset(log(utterances)),
                              family = poisson,
                              data = data %>% filter(ageGroup == "5 years"))

anova(m.ph.5yo.nointeraction, m.ph.5yo, test = "Chisq")
```

Test of the interaction in 7-year-olds:
```{r}
m.ph.7yo <- glm(reasons ~ condition*game + gender + trial + offset(log(utterances)),
                family = poisson,
                data = data %>% filter(ageGroup == "7 years"))
m.ph.7yo.nointeraction <- glm(reasons ~ condition + game + gender + trial + offset(log(utterances)),
                              family = poisson,
                              data = data %>% filter(ageGroup == "7 years"))

anova(m.ph.7yo.nointeraction, m.ph.7yo, test = "Chisq")
```

Test of the condition effect in the dollhouse game:
```{r}
m.ph.dollhouse <- glm(reasons ~ condition + ageGroup + gender + trial + offset(log(utterances)),
                      family = poisson,
                      data = data %>% filter(game == "Dollhouse"))
m.ph.dollhouse.nocondition <- glm(reasons ~ ageGroup + gender + trial + offset(log(utterances)),
                                  family = poisson,
                                  data = data %>% filter(game == "Dollhouse"))

anova(m.ph.dollhouse.nocondition, m.ph.dollhouse, test = "Chisq")
```

Test of the condition effect in the zoo game:
```{r}
m.ph.zoo <- glm(reasons ~ condition + ageGroup + gender + trial + offset(log(utterances)),
                family = poisson,
                data = data %>% filter(game == "Zoo"))
m.ph.zoo.nocondition <- glm(reasons ~ ageGroup + gender + trial + offset(log(utterances)),
                            family = poisson,
                            data = data %>% filter(game == "Zoo"))

anova(m.ph.zoo.nocondition, m.ph.zoo, test = "Chisq")
```


### Model summaries of main effects and interaction model

Reproduced in S4 Table.

Summary of the main effects model:
```{r}
summary(m2.maineffects)
```

Summary of the condition x game interaction model:
```{r}
summary(m5.condxgame)
```


## Production of transacts

### Modeling


```{r}
mt1.full <- glmer(cbind(transacts, 21-transacts) ~ condition * ageGroup + game + gender + trial + (1|dyad),
                  family = binomial,
                  control = glmerControl(optimizer="bobyqa",
                                         optCtrl=list(maxfun=2e5)),
                  data = data)

mt0.null <- glmer(cbind(transacts, 21-transacts) ~ game + gender + trial + (1|dyad),
                  family = binomial,
                  control = glmerControl(optimizer="bobyqa",
                                         optCtrl=list(maxfun=2e5)),
                  data = data)

mt2.maineffects <- glmer(cbind(transacts, 21-transacts) ~ condition + ageGroup + game + gender + trial + (1|dyad),
                         family = binomial,
                         control = glmerControl(optimizer="bobyqa",
                                                optCtrl=list(maxfun=2e5)),
                         data = data)

mt3.nocondition <- glmer(cbind(transacts, 21-transacts) ~ ageGroup + game + gender + trial + (1|dyad),
                         family = binomial,
                         control = glmerControl(optimizer="bobyqa",
                                                optCtrl=list(maxfun=2e5)),
                         data = data)

mt4.noagegroup <- glmer(cbind(transacts, 21-transacts) ~ condition + game + gender + trial + (1|dyad),
                        family = binomial,
                        control = glmerControl(optimizer="bobyqa",
                                               optCtrl=list(maxfun=2e5)),
                        data = data)

mt5.condxgame <- glmer(cbind(transacts, 21-transacts) ~ ageGroup + condition * game + gender + trial + (1|dyad),
                       family = binomial,
                       control = glmerControl(optimizer="bobyqa",
                                              optCtrl=list(maxfun=2e5)),
                       data = data)
```


### Testing

Full-null comparison:
```{r}
anova(mt1.full, mt0.null)
```

Test of the age by condition interaction term:
```{r}
anova(mt1.full, mt2.maineffects)
```

Test of condition:
```{r}
anova(mt2.maineffects, mt3.nocondition)
```

Test of age group:
```{r}
anova(mt2.maineffects, mt4.noagegroup)
```

Test of the condition by game interaction:
```{r}
anova(mt2.maineffects, mt5.condxgame)
```


### Post-hoc analysis: interaction of game and condition

Test of the interaction in 5-year-olds:
```{r}
mt.ph.5yo <- glm(transacts ~ condition*game + gender + trial,
                 family = poisson,
                 data = data %>% filter(ageGroup == "5 years"))
mt.ph.5yo.nointeraction <- glm(transacts ~ condition + game + gender + trial,
                               family = poisson,
                               data = data %>% filter(ageGroup == "5 years"))

anova(mt.ph.5yo.nointeraction, mt.ph.5yo, test ="Chisq")
```

Test of the interaction in 7-year-olds:
```{r}
mt.ph.7yo <- glm(transacts ~ condition*game + gender + trial,
                 family = poisson,
                 data = data %>% filter(ageGroup == "7 years"))
mt.ph.7yo.nointeraction <- glm(transacts ~ condition + game + gender + trial,
                               family = poisson,
                               data = data %>% filter(ageGroup == "7 years"))

anova(mt.ph.7yo.nointeraction, mt.ph.7yo, test ="Chisq")
```

Test of the condition effect in the dollhouse game:
```{r}
mt.ph.dollhouse <- glm(transacts ~ condition + ageGroup + gender + trial,
                      family = poisson,
                      data = data %>% filter(game == "Dollhouse"))
mt.ph.dollhouse.nocondition <- glm(transacts ~ ageGroup + gender + trial,
                                  family = poisson,
                                  data = data %>% filter(game == "Dollhouse"))

anova(mt.ph.dollhouse.nocondition, mt.ph.dollhouse, test = "Chisq")
```

Test of the condition effect in the zoo game:
```{r}
mt.ph.zoo <- glm(transacts ~ condition + ageGroup + gender + trial,
                      family = poisson,
                      data = data %>% filter(game == "Zoo"))
mt.ph.zoo.nocondition <- glm(transacts ~ ageGroup + gender + trial,
                                  family = poisson,
                                  data = data %>% filter(game == "Zoo"))

anova(mt.ph.zoo.nocondition, mt.ph.zoo, test = "Chisq")
```


### Model summaries of main effects and interaction model

Reproduced in S4 Table.

Summary of the main effects model:
```{r}
summary(mt2.maineffects)
```

Summary of the condition x game interaction model:
```{r}
summary(mt5.condxgame)
```
